# Supplementary material for: Extraordinary Diversity of Immune Response Proteins among Sea Urchins: Nickel-Isolated Sp185/333 Proteins Show Broad Variations in Size and Charge
Source: PLoS One. 2015 Sep 25;10(9):e0138892. doi: 10.1371/journal.pone.0138892 (PMC4583492; doi:10.1371/journal.pone.0138892)
Supplement: S3 Table — (XLSX) [file pone.0138892.s008.xlsx]

## Sheet: ProteinsIdentified
Accession GI	Protein Description	7.1	7.2	7.3	7.4	7.5	7.6	7.7	7.8	7.9	7.10	7.11	7.12	7.13	7.14	7.15	9.1	9.2	9.3	9.4	9.5	9.6	9.7	9.8	9.9	9.10	9.11	9.12	9.13	9.14	Total
226564	cytoskeletal actin IIb	297	962	167	32		10	275	19	11	12	8		2	3	3	101	449	53	8	3		92	5		4	6		4		2542
115918029	PREDICTED: actin-15B [Strongylocentrotus purpuratus]	281	902	136		8		262				8		2	3	3		437	47		3			5		4	6		4		2375
390341092	PREDICTED: actin, cytoskeletal 3B [Strongylocentrotus purpuratus]		866	159	29					11	12			2	3	3		407		8	3			5		4	6		4		2279
161430	actin 2 protein [Strongylocentrotus purpuratus]																	401								4		8			1997
780178325	PREDICTED: muscle actin isoform X1 [Strongylocentrotus purpuratus]	231	710	116										2	3	3	83	397			3	4	80	5		4	6		4		1987
72006507	PREDICTED: actin-5C [Strongylocentrotus purpuratus]		470											2																	1095
47551023	complement component C3 precursor [Strongylocentrotus purpuratus]				5		37	16	40	176	101	121		91	13	2	2	11	10	13	18		21	27	14	13	14		29		774
115746623	PREDICTED: actin, cytoplasmic [Strongylocentrotus purpuratus]		203																												611
115891439	PREDICTED: gelsolin-like protein 2 [Strongylocentrotus purpuratus]			318	9														120	7											454
390349562	PREDICTED: tubulin beta chain isoform X1 [Strongylocentrotus purpuratus]			7	277	2													18	89	2										395
390352404	PREDICTED: melanotransferrin [Strongylocentrotus purpuratus]						7	12		57								10			5		8	12	85	121	34	25		8	384
47550955	DD104 protein, upregulated upon bacterial challenge and trauma precursor [Strongylocentrotus purpuratus]							207	7	8								45	4				26		4	3	3				307
780019653	PREDICTED: complement C5 [Strongylocentrotus purpuratus]	2		2					247	11				18																	280
780004674	PREDICTED: uncharacterized protein LOC585309 [Strongylocentrotus purpuratus]						194	3							11						17						10				235
780061230	PREDICTED: alpha-2-macroglobulin [Strongylocentrotus purpuratus]								38	8	83	5		11				6	7	4	9			18	7	7	12		7		222
47551123	major yolk protein precursor [Strongylocentrotus purpuratus]										7	7	52																123	5	194
780004639	PREDICTED: steroidogenic acute regulatory protein, mitochondrial-like [Strongylocentrotus purpuratus]						115								16						15						10				157
780071468	PREDICTED: complement C3, partial [Strongylocentrotus purpuratus]			2					114	9				5																	132
780183095	PREDICTED: complement C2 [Strongylocentrotus purpuratus]						19	4	3	2								3								8	23		2	3	73
780183890	PREDICTED: soluble scavenger receptor cysteine-rich domain-containing protein SSC5D [Strongylocentrotus purpuratus]						69																				3				72
780099734	PREDICTED: cobra venom factor [Strongylocentrotus purpuratus]						10			6	16																				69
115725464	PREDICTED: short-chain collagen C4 [Strongylocentrotus purpuratus]							16										16	4				23								59
737523	fascin				8		2								9	28					8										55
47551235	amassin precursor [Strongylocentrotus purpuratus]							4	10	30	2			2												5					53
115923317	PREDICTED: uncharacterized protein LOC577534 [Strongylocentrotus purpuratus]							29																							40
390367638	PREDICTED: uncharacterized protein LOC100893255 [Strongylocentrotus purpuratus]						7	3															3	6	3		15				40
72010678	PREDICTED: arylsulfatase [Strongylocentrotus purpuratus]								2					8										25		2	2				39
75699917	185/333 [Strongylocentrotus purpuratus]						4			7														3	5	7					37
780054561	PREDICTED: arylsulfatase isoform X2 [Strongylocentrotus purpuratus]								10	3				12										5			4				34
47825406	complement related-long precursor [Strongylocentrotus purpuratus]										6	20															2				34
118421677	Sp185/333 [Strongylocentrotus purpuratus]						4							7										3	5		5				34
167046317	Sp185/333 E2 delta [Strongylocentrotus purpuratus]						4																	3	5		5				33
780164384	PREDICTED: uncharacterized protein LOC584567 isoform X2 [Strongylocentrotus purpuratus]						13			2					17																32
780171337	PREDICTED: sushi, von Willebrand factor type A, EGF and pentraxin domain-containing protein 1 [Strongylocentrotus purpuratus]																										2		7		27
780120082	PREDICTED: LOW QUALITY PROTEIN: deleted in malignant brain tumors 1 protein-like [Strongylocentrotus purpuratus]							6		7		2			2								2								24
780087817	PREDICTED: complement C3 [Strongylocentrotus purpuratus]									4	16																				24
118421410	Sp185/333, partial [Strongylocentrotus purpuratus]										4																				21
780153488	PREDICTED: coagulation factor XIII B chain [Strongylocentrotus purpuratus]																						3				9				21
780075696	PREDICTED: uncharacterized protein LOC100894028 [Strongylocentrotus purpuratus]						2				13								2					2							19
118421684	Sp185/333 [Strongylocentrotus purpuratus]																										5				19
47550947	scavenger receptor cysteine-rich protein precursor [Strongylocentrotus purpuratus]						3		4					4																	17
780029668	PREDICTED: low-density lipoprotein receptor-related protein 4 [Strongylocentrotus purpuratus]									4	2	6																	4		16
47551041	ER calcistorin precursor [Strongylocentrotus purpuratus]						4								9						2										15
779991261	PREDICTED: deleted in malignant brain tumors 1 protein [Strongylocentrotus purpuratus]						2			2										2	3						2		2		13
780180833	PREDICTED: protein disulfide-isomerase A3 [Strongylocentrotus purpuratus]			4															8												12
115673141	PREDICTED: uncharacterized protein LOC581886 [Strongylocentrotus purpuratus]							4										3	3				2								12
390362331	PREDICTED: deleted in malignant brain tumors 1 protein [Strongylocentrotus purpuratus]																	2											6		12
47551161	scavenger receptor cysteine-rich protein precursor [Strongylocentrotus purpuratus]																										2				11
780180450	PREDICTED: deleted in malignant brain tumors 1 protein-like [Strongylocentrotus purpuratus]											5																			11
780036755	PREDICTED: tubulin alpha-1 chain isoform X5 [Strongylocentrotus purpuratus]																		6	2											9
780021362	PREDICTED: low-density lipoprotein receptor-related protein 4 [Strongylocentrotus purpuratus]										2																				9
780184437	PREDICTED: deleted in malignant brain tumors 1 protein [Strongylocentrotus purpuratus]									2	7																				9
780078609	PREDICTED: coagulation factor X, partial [Strongylocentrotus purpuratus]									3										3						2					9
47550953	scavenger receptor cysteine-rich protein precursor [Strongylocentrotus purpuratus]						2				5																				9
780092610	PREDICTED: LOW QUALITY PROTEIN: mucin-2 [Strongylocentrotus purpuratus]											4																	3		8
390362405	PREDICTED: deleted in malignant brain tumors 1 protein, partial [Strongylocentrotus purpuratus]																										8				8
47550939	calreticulin precursor [Strongylocentrotus purpuratus]														2						6										8
779995768	PREDICTED: deleted in malignant brain tumors 1 protein-like [Strongylocentrotus purpuratus]									2																2					7
780045777	PREDICTED: deleted in malignant brain tumors 1 protein [Strongylocentrotus purpuratus]									2																					7
780066389	PREDICTED: gelsolin-like protein 1 [Strongylocentrotus purpuratus]							3																							6
780021356	PREDICTED: coagulation factor X, partial [Strongylocentrotus purpuratus]														2																6
72171507	PREDICTED: tubulin alpha-1 chain [Strongylocentrotus purpuratus]				2																										5
390346228	PREDICTED: tropomyosin isoform X2 [Strongylocentrotus purpuratus]							3										2													5
780086590	PREDICTED: uncharacterized protein LOC105442755 [Strongylocentrotus purpuratus]																	2					2								4
390347058	PREDICTED: neural-cadherin [Strongylocentrotus purpuratus]											2																	2		4
780029968	PREDICTED: uncharacterized protein LOC105439352 [Strongylocentrotus purpuratus]							4																							4
779989142	PREDICTED: protein ADP-ribosylarginine hydrolase-like isoform X2 [Strongylocentrotus purpuratus]	3																													3
780120784	PREDICTED: hephaestin-like protein [Strongylocentrotus purpuratus]										3																				3
780116389	PREDICTED: noelin [Strongylocentrotus purpuratus]								3																						3
118601058	amassin 4 precursor [Strongylocentrotus purpuratus]							3																							3
780134531	PREDICTED: selenium-binding protein 1-A [Strongylocentrotus purpuratus]				3																										3
779994202	PREDICTED: serine protease 27-like [Strongylocentrotus purpuratus]																									3					3
390367087	PREDICTED: uncharacterized protein LOC100892672 [Strongylocentrotus purpuratus]																										3				3
779992585	PREDICTED: rab GDP dissociation inhibitor alpha [Strongylocentrotus purpuratus]																		2												2
780162231	PREDICTED: uncharacterized protein LOC753895 [Strongylocentrotus purpuratus]																												2		2
780139722	PREDICTED: calumenin-B-like [Strongylocentrotus purpuratus]																	2													2
780118749	PREDICTED: sushi, von Willebrand factor type A, EGF and pentraxin domain-containing protein 1 isoform X4 [Strongylocentrotus purpuratus]																							2							2
780092617	PREDICTED: mucin-5B-like [Strongylocentrotus purpuratus]										2																				2
46909265	ATP synthase beta subunit, partial [Strongylocentrotus purpuratus]																		2												2
780135840	PREDICTED: plastin-2-like, partial [Strongylocentrotus purpuratus]			2																											2
780050812	PREDICTED: SCO-spondin [Strongylocentrotus purpuratus]						2																								2
780032958	PREDICTED: LOW QUALITY PROTEIN: complement C2 [Strongylocentrotus purpuratus]																									2					2
390356396	PREDICTED: uncharacterized protein LOC754270 isoform X2 [Strongylocentrotus purpuratus]																		2												2
47551157	scavenger receptor cysteine-rich protein type 12 precursor [Strongylocentrotus purpuratus]																								2						2
780045756	PREDICTED: alkaline phosphatase, tissue-nonspecific isozyme [Strongylocentrotus purpuratus]																									2					2

## Sheet: SampleNames
Sample Name Reference Codes for Proteome Discoverer search Export
Column Name	A5	B5	C5	D5	E5	F5	G5	H5	I5	J5	K5	L5	M5	N5	O5	P5	Q5	R5	S5	T5	U5	V5	W5	X5	Y5	Z5	AA5	AB5	AC5
Sample Name	7.1	7.2	7.3	7.4	7.5	7.6	7.7	7.8	7.9	7.10	7.11	7.12	7.13	7.14	7.15	9.1	9.2	9.3	9.4	9.5	9.6	9.7	9.8	9.9	9.10	9.11	9.12	9.13	9.14

## Sheet: ProteomeDiscoverExport
S3 Table. Proteome Discoverer Results
Accession	Description	ΣCoverage	Σ# Proteins	Σ# Unique Peptides	Σ# Peptides	Σ# PSMs	Score A5	Coverage A5	# Peptides A5	# PSM A5	Score B5	Coverage B5	# Peptides B5	# PSM B5	Score C5	Coverage C5	# Peptides C5	# PSM C5	Score D5	Coverage D5	# Peptides D5	# PSM D5	Score E5	Coverage E5	# Peptides E5	# PSM E5	Score F5	Coverage F5	# Peptides F5	# PSM F5	Score G5	Coverage G5	# Peptides G5	# PSM G5	Score H5	Coverage H5	# Peptides H5	# PSM H5	Score I5	Coverage I5	# Peptides I5	# PSM I5	Score J5	Coverage J5	# Peptides J5	# PSM J5	Score K5	Coverage K5	# Peptides K5
P69005	Actin, cytoskeletal 2B OS=Strongylocentrotus purpuratus GN=CYIIB PE=2 SV=1 - [ACTD_STRPU]	80.59	7	5	76	2431	833.236	62.77	39	248	3346.92	78.19	69	953	646.076	57.98	24	165	116.553	45.74	12	32		0			33.3351	22.87	6	10	935.366	60.64	34	285	69.8247	25.8	7	19	40.0603	29.26	8	11	29.2573	18.09	6	8	21.5461	18.88	6
W4Y1A3	Uncharacterized protein OS=Strongylocentrotus purpuratus GN=Sp-CskaIIa PE=3 SV=1 - [W4Y1A3_STRPU]	76.6	3	4	71	2264	768.542	60.11	35	232	3049.17	74.47	66	891	498.966	53.99	22	135		0			41.0775	22.87	6	12		0			883.853	57.98	33	273		0				0				0			21.5461	18.88	6
W4Y157	Uncharacterized protein OS=Strongylocentrotus purpuratus GN=Sp-CplcaIIIb PE=3 SV=1 - [W4Y157_STRPU]	64.29	3	3	65	2189		0			3087.63	62.64	59	857	614.517	48.53	21	156	109.626	38.83	11	30		0			33.3351	22.89	6	10		0				0			40.0603	29.3	8	11	29.2573	16.3	6	8		0
W4XTP5	Uncharacterized protein OS=Strongylocentrotus purpuratus GN=Sp-Msclact PE=3 SV=1 - [W4XTP5_STRPU]	72.07	2	10	61	1900	629.257	43.09	28	197	2269.32	64.1	55	697	408.342	48.67	18	116	71.1653	33.78	10	22		0				0				0				0				0				0				0
W4Y969	Uncharacterized protein OS=Strongylocentrotus purpuratus GN=Sp-Actph6 PE=3 SV=1 - [W4Y969_STRPU]	67.82	2	4	60	1869		0				0				0				0				0				0				0				0				0				0				0
W4ZD41	Uncharacterized protein OS=Strongylocentrotus purpuratus GN=Sp-Act_5 PE=3 SV=1 - [W4ZD41_STRPU]	40.43	1	2	32	1019		0			1561.36	38.83	31	458		0				0				0				0				0				0				0				0				0
W4YHN2	Uncharacterized protein OS=Strongylocentrotus purpuratus GN=Sp-Actb_1 PE=3 SV=1 - [W4YHN2_STRPU]	26.19	1	2	18	596		0			707.163	25.93	16	202		0				0				0				0				0				0				0				0				0
W4XP47	Uncharacterized protein OS=Strongylocentrotus purpuratus GN=Sp-064 PE=4 SV=1 - [W4XP47_STRPU]	49.61	1	37	40	500		0				0				0			6.2898	3.76	2	2		0			42.0135	11.58	6	13	8.9795	4.85	3	3	92.0059	18.31	11	28	482.556	35.37	27	153	89.382	18.47	9	26	367.791	33.33	24
W4YKQ1	Uncharacterized protein OS=Strongylocentrotus purpuratus GN=Sp-Act PE=3 SV=1 - [W4YKQ1_STRPU]	24.07	1	2	19	481		0				0				0				0				0				0				0				0				0				0				0
W4ZFK0	Uncharacterized protein OS=Strongylocentrotus purpuratus GN=Sp-Tf PE=4 SV=1 - [W4ZFK0_STRPU]	21.99	1	34	34	401		0				0				0				0				0			27.5524	4.76	5	8	41.7882	6.51	7	12		0			193.694	14.36	23	59	6.89793	2.03	2	2		0
W4X9L8	Uncharacterized protein OS=Strongylocentrotus purpuratus GN=Sp-Btub3 PE=3 SV=1 - [W4X9L8_STRPU]	35.12	2	18	18	391						0			25.1822	13.65	5	7	933.821	32.66	16	278	14.2645	10.96	4	4						0				0				0				0
W4XEE7	Uncharacterized protein OS=Strongylocentrotus purpuratus PE=4 SV=1 - [W4XEE7_STRPU]	50.35	1	33	34	306		0				0																0			727.511	46.15	32	229	12.5404	17.83	2	3	16.1542	13.29	6	6		0				0
W4YG30	Uncharacterized protein (Fragment) OS=Strongylocentrotus purpuratus GN=Sp-Gelsolinh2 PE=4 SV=1 - [W4YG30_STRPU]	70.14	1	24	24	217						0			533.434	70.14	24	158	16.0143	34.03	5	5		0								0				0				0
W4YN61	Uncharacterized protein (Fragment) OS=Strongylocentrotus purpuratus GN=Sp-064_3 PE=4 SV=1 - [W4YN61_STRPU]	34.72	1	18	22	186		0				0				0				0							55.3678	17.9	9	17	38.0307	15.19	8	13	7.06351	4.88	2	2	55.3255	19.89	11	17	139.955	28.93	17	41	19.894	11.21	5
P19615	Major yolk protein OS=Strongylocentrotus purpuratus PE=1 SV=2 - [MYP_STRPU]	16.73	1	23	23	164		0				0								0				0								0				0				0			16.7764	4.13	5	5	22.0558	4.57	6
W4Y6A8	Uncharacterized protein OS=Strongylocentrotus purpuratus GN=Sp-A2m PE=4 SV=1 - [W4Y6A8_STRPU]	24.01	1	24	24	133										0				0				0				0				0			90.9801	10.65	12	30	9.54448	3.24	3	3	122.748	11.69	10	37		0
W4XXQ5	Uncharacterized protein OS=Strongylocentrotus purpuratus PE=4 SV=1 - [W4XXQ5_STRPU]	42.21	1	10	10	99						0				0				0							301.677	37.01	9	87		0																0
W4YC46	Uncharacterized protein OS=Strongylocentrotus purpuratus PE=4 SV=1 - [W4YC46_STRPU]	36.6	1	16	16	87						0															182.474	36.6	10	54		0
W4Y4N8	Uncharacterized protein OS=Strongylocentrotus purpuratus PE=4 SV=1 - [W4Y4N8_STRPU]	27.09	1	9	12	83		0							6.07232	6.69	2	2		0								0				0			212.596	22.41	9	71	17.7369	12.71	5	6		0				0
Q05634	Fascin OS=Strongylocentrotus purpuratus PE=1 SV=3 - [FASC_STRPU]	20.16	3	11	11	80		0								0			28.6172	14.11	6	9		0			8.44719	7.66	3	3		0				0				0				0				0
W4XEC2	Uncharacterized protein OS=Strongylocentrotus purpuratus PE=4 SV=1 - [W4XEC2_STRPU]	24.76	1	7	7	76														0							272.779	23.81	6	71		0				0				0				0				0
W4XWS1	Uncharacterized protein OS=Strongylocentrotus purpuratus PE=4 SV=1 - [W4XWS1_STRPU]	20.15	1	3	7	69		0								0				0							29.9428	17.16	5	9		0				0				0			51.6906	17.16	6	16		0
W4Z3P1	Uncharacterized protein OS=Strongylocentrotus purpuratus GN=Sp-Hypp_2629 PE=4 SV=1 - [W4Z3P1_STRPU]	26.84	1	4	10	60																					50.3709	8.47	4	17	8.28086	4.24	2	3		0			5.8651	7.06	2	2		0				0
W4Y3X7	Uncharacterized protein OS=Strongylocentrotus purpuratus GN=Sp-Hypp_1917 PE=4 SV=1 - [W4Y3X7_STRPU]	20.69	3	7	8	58						0								0								0			49.0811	11.58	4	16		0				0								0
W4Z7Y0	Uncharacterized protein OS=Strongylocentrotus purpuratus PE=4 SV=1 - [W4Z7Y0_STRPU]	23.78	1	7	7	56									232.977	23.78	7	56		0				0				0												0
W4ZCN5	Uncharacterized protein OS=Strongylocentrotus purpuratus GN=Sp-A2m_1 PE=4 SV=1 - [W4ZCN5_STRPU]	25.71	1	10	10	48										0				0								0												0			134.098	25.71	10	34		0
Q86RA9	Amassin OS=Strongylocentrotus purpuratus GN=Sp-Ams PE=2 SV=1 - [Q86RA9_STRPU]	20.81	1	14	14	45		0												0				0				0			10.2456	7.07	4	4	23.5697	10.51	7	8	70.2789	15.35	11	24		0				0
W4ZFP8	Uncharacterized protein OS=Strongylocentrotus purpuratus PE=4 SV=1 - [W4ZFP8_STRPU]	28.23	1	4	9	45						0								0							28.4762	13.27	4	10	8.3531	5.1	2	3		0				0				0				0
W4XMT1	Uncharacterized protein OS=Strongylocentrotus purpuratus GN=Sp-Hypp_1539 PE=4 SV=1 - [W4XMT1_STRPU]	13.46	1	3	4	43						0																0			122.164	13.46	4	38		0				0				0				0
W4YXT1	Uncharacterized protein OS=Strongylocentrotus purpuratus GN=Sp-Srcr160 PE=4 SV=1 - [W4YXT1_STRPU]	9.2	1	2	4	42		0								0				0							17.9333	9.2	4	5	23.9812	9.2	4	8	17.7746	9.2	4	5	12.3259	6.32	3	4		0			8.86624	6.32	3
W4YAH5	Uncharacterized protein OS=Strongylocentrotus purpuratus GN=Sp-Ars_3 PE=4 SV=1 - [W4YAH5_STRPU]	27.54	1	11	11	34		0				0												0				0				0			6.86093	4.35	2	2		0								0
W4YBH6	Uncharacterized protein OS=Strongylocentrotus purpuratus GN=Sp-Ars PE=4 SV=1 - [W4YBH6_STRPU]	18.84	1	8	8	33		0				0				0				0				0								0			36.0482	9.33	4	10	5.652	5.22	2	2		0
W4YL78	Uncharacterized protein OS=Strongylocentrotus purpuratus GN=Sp-MacpfB3 PE=4 SV=1 - [W4YL78_STRPU]	16.11	3	9	9	33						0				0											44.4535	16.11	8	14		0				0			5.5709	4.55	2	2						0
A1DWS9	185/333 E2d protein variant 1 OS=Strongylocentrotus purpuratus GN=185 PE=2 SV=1 - [A1DWS9_STRPU]	27.49	1	6	7	31		0												0							16.865	12.03	2	4		0				0			15.0702	17.53	3	4		0				0
W4Z075	Uncharacterized protein OS=Strongylocentrotus purpuratus GN=Sp-Srcr166 PE=4 SV=1 - [W4Z075_STRPU]	4.19	1	2	4	26		0								0				0				0				0			14.5734	4.19	4	5		0				0				0				0
W4Y601	Uncharacterized protein OS=Strongylocentrotus purpuratus GN=Sp-Hypp_1964 PE=4 SV=1 - [W4Y601_STRPU]	27.06	2	3	9	23										0											11.5479	11.18	3	4		0				0				0								0
W4XR98	Uncharacterized protein OS=Strongylocentrotus purpuratus GN=Sp-Csmd3L PE=4 SV=1 - [W4XR98_STRPU]	11.43	1	8	8	22										0				0								0								0				0			7.02271	3.15	2	2	42.2867	9.59	7
W4XIG0	Uncharacterized protein OS=Strongylocentrotus purpuratus GN=Sp-Hypp_376 PE=4 SV=1 - [W4XIG0_STRPU]	11.96	1	10	10	21		0																0			6.59578	3.02	2	2		0				0				0			50.0268	11.96	10	15		0
W4YK67	Uncharacterized protein OS=Strongylocentrotus purpuratus GN=Sp-Lrp4-2 PE=4 SV=1 - [W4YK67_STRPU]	5.41	2	9	9	20		0				0				0				0								0				0				0			16.7838	2.32	4	5	6.34147	1.21	2	2	25.3539	4.08	7
W4ZGR4	Uncharacterized protein OS=Strongylocentrotus purpuratus PE=4 SV=1 - [W4ZGR4_STRPU]	7.13	1	2	3	20		0												0								0				0				0				0			16.8626	3.9	2	5		0
W4XEB4	Uncharacterized protein (Fragment) OS=Strongylocentrotus purpuratus GN=Sp-Srcr18 PE=4 SV=1 - [W4XEB4_STRPU]	12.42	1	2	3	20		0				0				0				0				0				0			11.289	12.42	3	4		0				0				0				0
W4YRS0	Uncharacterized protein OS=Strongylocentrotus purpuratus GN=Sp-064_2 PE=4 SV=1 - [W4YRS0_STRPU]	12.86	1	6	6	19										0								0			11.6109	9.98	4	4		0								0			41.1093	7.54	4	12		0
W4XQK2	Protein disulfide-isomerase OS=Strongylocentrotus purpuratus GN=Sp-Pdia3 PE=3 SV=1 - [W4XQK2_STRPU]	16.49	1	6	6	12		0							14.3605	8.46	3	4						0				0								0
W4YIM8	Uncharacterized protein OS=Strongylocentrotus purpuratus GN=Sp-Apextrin_1 PE=4 SV=1 - [W4YIM8_STRPU]	12.41	1	3	3	12		0				0				0				0								0			14.3147	12.41	3	4														0
W4XTI1	Uncharacterized protein OS=Strongylocentrotus purpuratus GN=Sp-Srcr53 PE=4 SV=1 - [W4XTI1_STRPU]	2.95	1	2	2	11						0								0							6.32592	2.95	2	2		0				0			6.93823	2.95	2	2		0				0
W4Z236	Uncharacterized protein OS=Strongylocentrotus purpuratus PE=4 SV=1 - [W4Z236_STRPU]	24.47	1	6	7	10		0				0				0				0								0								0			12.1082	7.45	2	4		0				0
W4YVY4	Uncharacterized protein OS=Strongylocentrotus purpuratus GN=Sp-Atub5 PE=3 SV=1 - [W4YVY4_STRPU]	13.02	15	3	5	10		0				0			5.70348	6.18	2	2		0				0				0				0				0				0								0
W4ZC86	Uncharacterized protein OS=Strongylocentrotus purpuratus GN=Sp-Calseq PE=3 SV=1 - [W4ZC86_STRPU]	13.72	1	4	5	10						0								0				0			10.6849	5.74	2	3		0				0				0								0
W4XUK5	Uncharacterized protein OS=Strongylocentrotus purpuratus GN=Sp-Srcr54 PE=4 SV=1 - [W4XUK5_STRPU]	6.16	1	4	4	9						0				0								0				0				0				0			5.80303	2.71	2	2	27.5651	4.8	3	7		0
W4XWM9	Uncharacterized protein OS=Strongylocentrotus purpuratus GN=Sp-Srcr45 PE=4 SV=1 - [W4XWM9_STRPU]	7.15	1	4	4	9						0				0				0				0				0				0								0							13.6056	2.97	2
W4YXN9	Uncharacterized protein OS=Strongylocentrotus purpuratus GN=Sp-Gsn PE=4 SV=1 - [W4YXN9_STRPU]	10.08	1	5	5	7		0				0				0								0							11.9424	10.08	3	4		0				0
W4YIK6	Uncharacterized protein (Fragment) OS=Strongylocentrotus purpuratus GN=Sp-Tuba1b_1 PE=3 SV=1 - [W4YIK6_STRPU]	9.5	2	1	3	6		0								0			6.58114	7.39	2	2		0				0				0				0				0								0
W4ZGI1	Uncharacterized protein OS=Strongylocentrotus purpuratus GN=Sp-Srcr219 PE=4 SV=1 - [W4ZGI1_STRPU]	2.4	1	4	4	6		0				0				0								0				0				0				0			6.12156	1.2	2	2		0			5.74713	1.2	2
W4Y5V0	Uncharacterized protein OS=Strongylocentrotus purpuratus GN=Sp-Svep1L PE=4 SV=1 - [W4Y5V0_STRPU]	1.21	1	2	2	6		0				0				0				0				0								0				0				0				0			15.47	1.21	2
W4YM61	Uncharacterized protein OS=Strongylocentrotus purpuratus PE=3 SV=1 - [W4YM61_STRPU]	12.29	1	1	2	6						0								0								0				0				0				0
W4YHY9	Uncharacterized protein OS=Strongylocentrotus purpuratus PE=4 SV=1 - [W4YHY9_STRPU]	15.75	1	3	3	6						0
W4XNA8	Uncharacterized protein OS=Strongylocentrotus purpuratus GN=Sp-Calr PE=3 SV=1 - [W4XNA8_STRPU]	6.76	1	3	3	6										0								0				0				0				0								0
W4YNE3	Uncharacterized protein OS=Strongylocentrotus purpuratus GN=Sp-Vwa_1 PE=4 SV=1 - [W4YNE3_STRPU]	25.29	1	3	3	6														0								0				0								0				0				0
W4YJ02	Uncharacterized protein OS=Strongylocentrotus purpuratus GN=Sp-Hypp_799 PE=4 SV=1 - [W4YJ02_STRPU]	5.75	1	4	4	4		0				0				0								0				0				0				0				0			6.77504	3.73	2	2		0
W4ZEQ6	Uncharacterized protein OS=Strongylocentrotus purpuratus GN=Sp-Gsn_1 PE=4 SV=1 - [W4ZEQ6_STRPU]	6.12	2	3	3	4									12.1154	6.12	3	4														0								0
W4Z545	Uncharacterized protein OS=Strongylocentrotus purpuratus PE=4 SV=1 - [W4Z545_STRPU]	16.73	1	4	4	4														0												0				0				0				0				0
W4XFN1	Uncharacterized protein OS=Strongylocentrotus purpuratus PE=4 SV=1 - [W4XFN1_STRPU]	11.03	1	2	3	4																										0																0
W4XWR6	Uncharacterized protein OS=Strongylocentrotus purpuratus GN=Sp-Adprh_1 PE=4 SV=1 - [W4XWR6_STRPU]	7.85	1	3	3	3	8.59096	7.85	3	3		0								0				0				0				0				0				0				0				0
W4XPF9	ATP synthase subunit beta OS=Strongylocentrotus purpuratus GN=Sp-Atp5b PE=3 SV=1 - [W4XPF9_STRPU]	6.5	1	3	3	3		0								0				0												0				0				0
W4XSF5	Uncharacterized protein OS=Strongylocentrotus purpuratus GN=Sp-Olf PE=4 SV=1 - [W4XSF5_STRPU]	4.42	1	2	2	3						0								0				0				0			7.26543	4.42	2	3		0				0				0				0
W4XHU7	Uncharacterized protein OS=Strongylocentrotus purpuratus GN=Sp-Selenbp1_1 PE=4 SV=1 - [W4XHU7_STRPU]	6.41	1	3	3	3										0			8.34034	6.41	3	3		0								0				0								0				0
W4XIY1	Uncharacterized protein OS=Strongylocentrotus purpuratus PE=4 SV=1 - [W4XIY1_STRPU]	9.27	1	2	2	3																						0				0								0
W4XSK9	Uncharacterized protein OS=Strongylocentrotus purpuratus GN=Sp-Tecp1 PE=4 SV=1 - [W4XSK9_STRPU]	5.96	1	2	2	3																						0								0							7.44135	5.96	2	3		0
W4Y546	Uncharacterized protein OS=Strongylocentrotus purpuratus GN=Sp-G-cadL1 PE=4 SV=1 - [W4Y546_STRPU]	1.1	1	2	2	2		0												0				0				0				0												0			5.44797	1.1	2
W4XUW7	Uncharacterized protein OS=Strongylocentrotus purpuratus GN=Sp-Cp_1 PE=4 SV=1 - [W4XUW7_STRPU]	5.73	1	2	2	2		0				0				0																				0				0			8.42187	5.73	2	2
W4XN05	Uncharacterized protein OS=Strongylocentrotus purpuratus GN=Sp-Gdi1 PE=4 SV=1 - [W4XN05_STRPU]	5.18	1	2	2	2		0				0				0				0								0												0				0				0
W4XEK3	Pyruvate kinase OS=Strongylocentrotus purpuratus GN=Sp-Pkm2 PE=3 SV=1 - [W4XEK3_STRPU]	4.85	1	2	2	2						0												0				0												0								0
W4ZJ20	Uncharacterized protein OS=Strongylocentrotus purpuratus GN=Sp-Fb2 PE=4 SV=1 - [W4ZJ20_STRPU]	3.48	1	2	2	2						0								0				0								0												0				0
W4YHR8	Uncharacterized protein (Fragment) OS=Strongylocentrotus purpuratus PE=4 SV=1 - [W4YHR8_STRPU]	9.17	1	2	2	2									5.27145	9.17	2	2										0								0								0
W4Y9J9	Uncharacterized protein OS=Strongylocentrotus purpuratus PE=4 SV=1 - [W4Y9J9_STRPU]	12	1	2	2	2										0				0							7.13461	12	2	2		0																0
W4YH81	Uncharacterized protein OS=Strongylocentrotus purpuratus GN=Sp-Srcr123 PE=4 SV=1 - [W4YH81_STRPU]	6.51	1	2	2	2										0												0				0								0			6.01666	6.51	2	2
[truncated: 76 more columns]
